# Supplementary material for: Transabdominal ultrasound for the characterization and follow-up of cystic pancreatic lesions
Source: Sci Rep. 2025 Jun 20;15:20228. doi: 10.1038/s41598-025-07136-w (PMC12181248; doi:10.1038/s41598-025-07136-w)
Supplement: Supplementary file 2 — Supplementary Material 2 [file 41598_2025_7136_MOESM2_ESM.xlsx]

## Sheet: data_TrueControl
pat-ID	BMI (kg/m²)	age	sex (m=1, f=0)	TAUS detectability (yes = 1/ no = 0)	TAUS localization (caput=1; corpus=2; cauda=3, multiple =4)	TAUS diameter lesion (largest,mm)	Risk assessment TAUS examiner (0 = unsuspicious, 1 = suspicious)	Recommendation of the TAUS examiner (0 = TAUS control, 1 = Endosonographie / MRCP)	echogenic lesion (no = 0, yes = 1)	irregular boundary via (no = 0, yes = 1)	access to pancreatic main duct? (no = 0, yes = 1)	pancreatic duct dilatation > 5 mm? (no = 0,yes = 1)	vascularized cyst wall? (no = 0, yes = 1)	solid parts? (no = 0, yes = 1)	mural nodules (no = 0, yes = 1)	thickened cystic wall / nodules > 5mm (no = 0, yes = 1)	Final assessment of the lesion via TAUS (0 = unsuspicious, 1 = suspicious)	Final assessment of the lesion via EUS (0 = unsuspicious, 1 = suspicious)	EUS diameter lesion (largest,mm)	EUS localization (caput=1; corpus=2; cauda=3, multiple =4)	Risk assessment examiner (0 = unsuspicious, 1 = suspicious)	echogenic lesion (no = 0, yes = 1)	irregular boundary via (no = 0, yes = 1)	access to pancreatic main duct? (no = 0, yes = 1)	pancreatic duct dilatation > 5 mm? (no = 0,yes = 1)	vascularized cyst wall? (no = 0, yes = 1)	solid parts? (no = 0, yes = 1)	mural nodules (no = 0, yes = 1)	thickened cyst wall ? (no = 0, yes = 1)
1	26.4236	80	0	1	2	11	1	1	0	1	1	0	0	0	0	0	1	0	7	2	0	0	0	0	0	0	0	0	0
2	26.5731	64	0	1	2	6	n/a	0	0	0	0	0	0	0	0	0	0	0	5	2	0	0	0	0	0	0	0	0	0
3	23.4375	80	0	1	4	6	1	1	1	0	0	0	0	0	0	0	1	0	8	4	0	0	0	0	0	0	0	0	0
4	23.6614	70	0	1	1	10	1	1	0	0	0	0	0	0	0	0	1	1	5	1	1	0	0	0	0	0	1	0	0
5	23.3355	66	0	1	1	8.6	1	1	0	0	0	0	0	0	0	0	1	0	7	1	0	0	0	0	0	0	0	0	0
6	22.3081	78	0	1	1	13	n/a	0	0	0	1	0	0	0	0	0	1	1	17	1	n/a	0	0	1	0	0	0	0	0
7	27.4587	65	1	0	3	n/a	n/a	n/a	0	0	0	0	0	0	0	0	n/a	1	16	3	n/a	0	0	1	0	0	0	0	0
8	22.68	75	1	1	1	18	n/a	1	0	0	0	0	0	0	0	0	0	1	7	1	1	0	0	0	0	0	0	1	0
9	40.0577	65	0	1	1	12	n/a	1	0	0	0	0	0	0	0	0	0	0	13	1	0	0	0	0	0	0	0	0	0
10	24.8163	60	1	1	1	21	n/a	1	0	0	0	0	0	0	0	0	0	1	21	1	n/a	0	0	1	0	0	0	0	0
11	30.5568	53	1	1	2	15	n/a	1	0	0	0	0	0	0	0	0	0	0	10	2	0	0	0	0	0	0	0	0	0
12	26.8519	69	1	1	1	42	1	1	0	0	0	0	0	0	0	1	1	2	34	1	1	0	0	0	0	1	0	1	0
13	20.202	63	0	1	1	11	n/a	0	0	0	1	0	0	0	0	0	1	1	8	1	n/a	1	0	0	0	0	0	0	0
14	20.7967	42	0	1	2	7	n/a	1	0	0	0	0	0	0	0	0	0	0	7	2	0	0	0	0	0	0	0	0	0
15	21.8359	62	1	1	1	6	1	1	1	0	0	0	0	0	0	0	1	1	4	1	1	0	0	1	0	0	0	0	0
16	22.68	81	0	1	2	19	1	1	0	1	1	1	0	0	0	0	1	1	20	2	n/a	0	0	1	0	0	0	0	0
17	28.5156	57	0	1	2	5	1	1	0	0	0	0	0	0	0	0	1	0	5	2	0	0	0	0	0	0	0	0	0
18	21.0373	67	1	1	2	17	1	1	0	0	0	0	0	0	0	0	1	1	12	2	1	0	0	0	0	0	0	0	0
19	17.239	57	1	1	1	40	n/a	n/a	1	0	0	1	0	0	0	1	1	2	27	1	1	1	0	0	1	0	0	0	0
20	26.0617	82	1	1	1	36	1	0	0	1	0	0	0	0	0	1	1	4	30	1	1	0	1	0	0	1	1	1	0
21	21.7193	40	0	1	1	15	n/a	1	1	1	0	0	0	1	0	0	1	1	15	1	1	0	0	1	0	0	0	0	0
22	19.3698	35	1	1	2	23	1	1	0	1	0	0	0	0	0	0	1	2	30	2	n/a	0	0	1	0	0	0	0	1
23	17.9089	50	0	1	3	40	1	n/a	1	0	0	0	0	0	0	1	1	2	35	3	n/a	1	0	0	0	0	1	0	0
24	37.963	85	1	0	1	n/a	n/a	n/a	0	0	0	0	0	0	0	0	n/a	0	17	1	0	0	0	0	0	0	0	0	0
25	24.0741	78	1	0	2	n/a	n/a	n/a	0	0	0	0	0	0	0	0	n/a	2	8	2	n/a	0	1	0	0	0	0	0	1
26	25.2092	61	0	1	1	35	n/a	1	0	0	0	0	0	0	0	1	1	2	35	1	1	0	1	0	0	0	1	0	0
27	23.1834	76	0	1	1	41	n/a	0	0	0	0	0	0	1	0	1	1	4	39	1	1	0	1	0	0	1	1	0	1
28	22.0317	51	0	1	1	14	n/a	0	0	0	0	0	0	0	0	0	0	1	13	1	n/a	0	0	1	0	0	0	0	0
29	29.2421	83	0	0	1	n/a	n/a	1	0	0	0	0	0	0	0	0	n/a	4	8	1	1	0	1	1	1	0	0	1	0
30	26.5731	77	1	1	1	6	n/a	1	0	1	1	1	0	0	0	0	1	2	11	1	n/a	0	0	1	1	0	0	0	0
31	n/a	54	1	1	1	150	n/a	n/a	1	0	0	0	1	1	0	1	1	3	n/a	1	n/a	1	0	0	0	0	1	0	1
32	21.9525	61	0	1	2	13	n/a	n/a	0	0	0	0	0	0	0	0	0	0	11	2	0	0	0	0	0	0	0	0	0
33	28.6501	83	0	1	2	11	1	1	0	0	1	0	0	0	0	0	1	1	4	2	n/a	0	0	1	0	0	0	0	0
34	38.2957	57	0	1	1	25	1	1	1	1	0	0	0	0	0	0	1	1	18	1	1	0	0	0	0	0	1	0	0
35	24.2215	56	1	1	2	26	n/a	n/a	1	0	0	0	0	0	0	0	1	2	30	2	0	0	0	1	0	0	1	0	0
36	24.093	76	0	1	2	9	n/a	n/a	0	0	1	0	0	0	0	0	1	1	3	2	n/a	0	0	1	0	0	0	0	0
37	34.6861	67	1	1	2	18	n/a	n/a	0	0	0	0	0	0	0	0	0	0	16	2	n/a	0	0	0	0	0	0	0	0
38	25.7117	55	0	1	2	35	1	n/a	1	1	0	0	0	1	0	1	1	3	27	2	1	1	1	0	0	0	1	0	0
39	20.9366	55	0	1	1	5	n/a	1	0	0	0	1	0	0	0	0	1	0	5	1	0	0	0	0	0	0	0	0	0
40	31.5537	80	1	1	2	18	n/a	n/a	0	0	0	0	0	0	0	0	0	2	18	2	n/a	1	0	0	0	0	1	0	0
41	23.1111	92	0	1	1	20	n/a	1	1	0	0	0	0	1	0	0	1	0	28	1	n/a	0	0	0	0	0	0	0	0
42	21.83	83	0	1	4	7	n/a	1	0	0	0	0	0	0	0	0	0	0	7	4	0	0	0	0	0	0	0	0	0
43	22.1297	60	0	1	2	19	n/a	1	0	0	0	0	0	0	0	0	0	0	12	2	n/a	0	0	0	0	0	0	0	0
44	19.563	81	0	1	4	12	n/a	1	0	0	0	0	0	0	0	0	0	0	12	4	0	0	0	0	0	0	0	0	0
45	26.8464	38	1	1	2	35	n/a	1	0	0	0	0	0	0	0	0	0	0	31	2	n/a	0	0	0	0	0	0	0	0
46	25.8876	81	0	0	2	n/a	n/a	n/a	0	0	0	0	0	0	0	0	n/a	1	7	2	n/a	0	0	1	0	0	0	0	0
47	25.8264	63	0	0	2	n/a	n/a	n/a	0	0	0	0	0	0	0	0	n/a	2	65	2	1	0	0	0	0	0	1	0	1
48	28.251	61	0	1	1	7	n/a	n/a	0	0	0	0	0	0	0	0	0	1	10	1	n/a	0	0	1	0	0	0	0	0
49	21.7181	33	0	1	1	35	n/a	n/a	0	0	0	0	0	1	0	1	1	2	31	1	1	0	0	0	0	1	0	0	1
50	24.6355	80	0	1	2	7	n/a	n/a	0	0	0	0	0	0	0	0	0	2	7	2	1	1	1	0	0	0	0	0	0
51	26.1224	76	1	0	2	n/a	n/a	n/a	0	0	0	0	0	0	0	0	n/a	0	5	2	0	0	0	0	0	0	0	0	0
52	30.1103	52	0	1	1	11	n/a	1	0	0	0	0	0	0	0	0	0	1	10	1	1	0	0	0	0	1	0	0	0
53	32.5577	68	1	1	3	34	n/a	n/a	0	0	0	0	0	0	0	1	1	1	25	3	n/a	0	0	0	0	0	1	0	0
54	21.6128	85	0	1	1	21	n/a	1	1	0	0	0	0	0	0	0	1	0	10	1	n/a	0	0	0	0	0	0	0	0
55	19.8413	79	0	1	1	7	n/a	n/a	0	0	0	0	0	0	0	0	0	0	9	1	0	0	0	0	0	0	0	0	0
56	23.3355	54	0	1		7	n/a	1	1	0	0	0	0	0	0	0	1	0	6	n/a	0	0	0	0	0	0	0	0	0
57	38.5675	72	0	0	2	n/a	n/a	n/a	0	0	0	0	0	0	0	0	n/a	1	27	2	1	0	0	1	0	0	0	0	0
58	21.0937	76	1	1	1	24	1	1	0	0	0	0	0	0	0	0	0	0	23	1	n/a	0	0	0	0	0	0	0	0
59	18.8189	66	0	1	1	9	1	1	0	0	0	0	0	0	0	0	1	1	19	1	1	0	0	1	0	0	0	0	0
60	22.3081	55	0	1	2	11	n/a	1	0	0	0	0	0	0	0	0	0	1	10	2	n/a	0	0	1	0	0	0	0	0
61	24.4646	77	1	1	1	10	n/a	1	0	0	0	0	0	0	0	0	0	0	n/a	1	0	0	0	0	0	0	0	0	0
62	22.3757	61	0	1	1	8	n/a	n/a	0	0	0	0	0	0	0	0	0	3	12	1	1	0	0	1	0	1	0	1	0
63	20.8086	75	1	1	1	18	1	n/a	0	0	0	0	0	0	0	0	1	2	7	1	1	0	0	1	1	0	0	0	0
64	34.8825	71	0	0	1	n/a	n/a	n/a	0	0	0	0	0	0	0	0	n/a	0	5	1	0	0	0	0	0	0	0	0	0
65	25.9516	77	1	0	1	n/a	n/a	n/a	0	0	0	0	0	0	0	0	n/a	1	8	1	n/a	0	0	0	1	0	0	0	0
66	36	75	0	1	2	119	n/a	n/a	0	0	0	0	0	1	0	1	1	1	100	2	n/a	0	0	0	0	0	1	0	0
67	26.4915	66	1	1	1	10	1	1	0	0	0	0	0	0	0	0	1	2	12	1	n/a	0	0	0	0	1	0	0	1
68	22.6757	75	0	1	2	7	n/a	1	0	0	0	0	0	0	0	0	0	0	8	2	n/a	0	0	0	0	0	0	0	0
69	26.3958	77	1	0	1	n/a	n/a	n/a	0	0	0	0	0	0	0	0	n/a	0	6	1	0	0	0	0	0	0	0	0	0
70	28.3737	55	1	0	1	n/a	n/a	n/a	0	0	0	0	0	0	0	0	n/a	1	18	1	n/a	0	1	0	0	0	0	0	0
71	29.2421	75	0	1	1	19	1	1	0	0	0	0	0	0	0	0	1	1	14	1	1	0	0	0	0	0	1	0	0
72	31.935	73	0	1	2	18	n/a	n/a	0	0	1	0	0	0	0	0	1	4	17	2	1	1	1	0	0	1	1	0	0
73	23.2335	69	0	1	2	7	n/a	n/a	0	0	0	0	0	0	0	0	0	0	5	2	n/a	0	0	0	0	0	0	0	0
74	n/a	74	1	1	2	7	n/a	n/a	0	0	0	0	0	0	0	0	0	0	6	2	0	0	0	0	0	0	0	0	0
75	28.6288	78	0	1	4	30	1	1	0	0	0	0	0	1	0	1	1	2	20	4	1	0	0	0	0	1	1	0	0
76	33.0826	63	1	1	1	10	n/a	n/a	1	0	0	0	0	0	0	0	1	1	18	1	n/a	0	0	1	0	0	0	0	0
77	n/a	76	0	1	2	15	n/a	n/a	0	0	0	0	0	0	0	0	0	1	12	2	1	0	0	1	0	0	0	0	0
78	28.075	59	0	1	2	8	1	1	1	1	0	0	0	0	0	0	1	0	6	2	n/a	0	0	0	0	0	0	0	0
79	24.6914	75	1	1	1	21	1	1	0	0	1	0	0	0	0	0	1	3	10	1	1	0	0	1	1	0	0	1	0
80	24.4418	74	1	1	1	13	1	1	0	0	0	0	0	0	0	0	1	0	12	1	0	0	0	0	0	0	0	0	0
81	25.7117	75	0	1	3	30	n/a	n/a	0	0	1	0	0	0	0	1	1	0	40	3	0	0	0	1	0	0	0	0	0
82	24.0346	86	0	1	2	10	1	1	0	0	1	0	0	0	0	0	1	1	18	2	n/a	0	0	1	0	0	0	0	0
83	27.8159	74	0	1	4	7	1	1	0	0	1	0	0	0	0	0	1	0	5	4	0	0	0	0	0	0	0	0	0
84	19.4734	38	0	1	1	20	n/a	1	0	1	0	0	0	0	0	0	1	0	20	1	n/a	0	0	0	0	0	0	0	0
85	27.6361	61	0	1	1	26	n/a	1	0	0	0	0	0	0	0	0	0	0	12	1	0	0	0	0	0	0	0	0	0
86	29.3848	33	0	1	2	13	n/a	1	0	0	0	0	0	0	0	0	0	1	11	2	1	0	0	0	0	1	0	0	0
87	30.8012	71	0	1	2	9	n/a	n/a	0	0	0	0	0	0	0	0	0	0	4	2	0	0	0	0	0	0	0	0	0
88	28.2284	77	0	0	1	n/a	n/a	n/a	0	0	0	0	0	0	0	0	n/a	0	10	1	1	0	0	0	0	0	0	0	0
89	28.306	71	0	0	1	n/a	n/a	n/a	0	0	0	0	0	0	0	0	n/a	0	5	1	0	0	0	0	0	0	0	0	0
90	25.9095	83	0	1	2	13	1	1	0	0	0	0	0	0	0	0	1	0	12	2	n/a	0	0	0	0	0	0	0	0
91	21.4301	60	1	1	1	66	n/a	n/a	0	0	0	0	0	1	0	1	1	0	n/a	1	n/a	0	0	0	0	0	0	0	0
92	26.2507	67	1	1	1	9	n/a	n/a	0	0	0	0	0	0	0	0	0	0	9	1	0	0	0	0	0	0	0	0	0
93	19.9219	66	0	1	1	10	n/a	n/a	0	0	0	0	0	0	0	0	0	0	18	1	0	0	0	0	0	0	0	0	0
94	20.2336	53	1	1	2	13	1	1	0	0	1	0	0	0	0	0	1	1	14	2	n/a	0	0	1	0	0	0	0	0
95	25.0574	82	1	1	1	16	1	1	0	0	0	1	0	0	0	0	1	1	20	1	1	0	0	1	0	0	0	0	0
96	22.6627	51	1	1	2	53	n/a	n/a	0	0	0	0	0	0	0	1	1	0	56	2	0	0	0	0	0	0	0	0	0
97	29.3333	71	0	1	1	12	n/a	0	0	0	0	0	0	0	0	0	0	1	12	1	1	0	0	1	0	0	0	0	0
98	30.2992	69	1	1	1	26	n/a	1	0	0	0	0	0	0	0	0	0	0	24	1	0	0	0	0	0	0	0	0	0
99	24.4646	55	0	1	2	11	n/a	n/a	0	0	0	0	0	0	0	0	0	2	15	2	1	0	0	1	0	0	0	1	0
100	n/a	57	0	0	2	n/a	n/a	n/a	0	0	0	0	0	0	0	0	n/a	0	5	2	0	0	0	0	0	0	0	0	0
101	21.5619	53	1	1	2	90	n/a	1	0	0	0	0	0	0	0	1	1	0	90	2	n/a	0	0	0	0	0	0	0	0
102	24	62	0	1	2	27	1	1	0	0	0	0	0	0	0	0	1	0	6	2	n/a	0	0	0	0	0	0	0	0
103	28.0664	74	1	1	3	22	n/a	0	1	0	0	0	0	0	0	0	1	2	21	3	1	0	0	1	0	1	0	0	0
104	n/a	78	0	1	2	15	1	1	0	0	0	0	0	1	0	0	1	1	13	2	n/a	0	0	0	0	0	1	0	0
105	21.1553	63	0	1	2	22	1	1	0	0	0	0	0	0	0	0	1	1	20	2	1	0	0	0	0	0	1	0	0
